# Supplementary material for: C-X-C motif chemokine 16, modulated by microRNA-545, aggravates myocardial damage and affects the inflammatory responses in myocardial infarction
Source: Hum Genomics. 2021 Feb 26;15:15. doi: 10.1186/s40246-021-00314-7 (PMC7908694; doi:10.1186/s40246-021-00314-7)
Supplement: Supplementary file 1 — Additional file 1: Table S1. KEGG enrichment analysis based on David database (logFC≥0.6). [file 40246_2021_314_MOESM1_ESM.xlsx]

## Sheet: Sheet1
Category	Term	Count	%	PValue	Genes	List Total	Pop Hits	Pop Total	Fold Enrichment	Bonferroni	Benjamini	FDR
KEGG_PATHWAY	hsa05140:Leishmaniasis	15	2.59067	1.43973e-06	CR1, ITGAM, NCF1, IFNGR1, NCF2, IFNGR2, NCF4, FOS, PTGS2, MAPK14, FCGR2A, MAPK1, TLR4, TLR2, MAPK3	297	71	6879	4.8933	0.000367063	0.000147676	0.000134935
KEGG_PATHWAY	hsa05142:Chagas disease (American trypanosomiasis)	18	3.10881	1.72933e-06	MAP2K4, SMAD3, IFNGR1, IFNGR2, PIK3CD, CD3G, FOS, CD3E, MAPK14, CD3D, CCL5, MAPK1, FADD, CD247, TLR6, TLR4, TLR2, MAPK3	297	104	6879	4.00874	0.000440882	0.000147676	0.000134935
KEGG_PATHWAY	hsa05152:Tuberculosis	24	4.14508	1.73736e-06	ATP6V0B, CEBPB, CR1, ITGAM, APAF1, IFNGR1, IL10RB, IFNGR2, MAPK14, CTSS, TLR1, FCGR2A, PPP3CC, LAMP2, MAPK1, FADD, TLR6, RAF1, CLEC4E, TLR4, CAMP, ATP6V0A1, TLR2, MAPK3	297	177	6879	3.14056	0.000442929	0.000147676	0.000134935
KEGG_PATHWAY	hsa04640:Hematopoietic cell lineage	16	2.76339	3.5876e-06	CSF3R, CR1, ITGAM, IL1R2, FLT3LG, CD3G, CD3E, CD3D, CSF2RA, CD2, CD8A, ANPEP, CD7, IL7R, IL6R, CD55	297	87	6879	4.25961	0.000914421	0.00022871	0.000208978
KEGG_PATHWAY	hsa04660:T cell receptor signaling pathway	16	2.76339	2.08047e-05	PIK3CD, CD3G, FOS, CD3E, MAPK14, CD3D, PAK1, PPP3CC, CD40LG, CDK4, CD8A, MAPK1, CD247, RAF1, PAK2, MAPK3	297	100	6879	3.70586	0.0052912	0.00106104	0.000969498
KEGG_PATHWAY	hsa04380:Osteoclast differentiation	18	3.10881	4.10317e-05	SPI1, NCF1, IFNGR1, NCF2, IFNGR2, NCF4, PIK3CD, FOS, LILRA2, MAPK14, SIRPB1, LILRA5, OSCAR, FCGR2A, PPP3CC, MAPK1, JUNB, MAPK3	297	131	6879	3.18251	0.0104088	0.00171775	0.00156955
KEGG_PATHWAY	hsa04668:TNF signaling pathway	16	2.76339	4.71538e-05	MAP2K4, CEBPB, PIK3CD, FOS, PTGS2, MAPK14, TNFRSF1B, MMP9, CCL5, BCL3, LTA, MAPK1, FADD, JUNB, IL18R1, MAPK3	297	107	6879	3.46342	0.0119525	0.00171775	0.00156955
KEGG_PATHWAY	hsa04650:Natural killer cell mediated cytotoxicity	15	2.59067	0.000706558	IFNGR1, IFNGR2, PRF1, ICAM2, TNFRSF10C, PIK3CD, PAK1, NCR3, PPP3CC, MAPK1, CD247, RAF1, HCST, CD244, MAPK3	297	122	6879	2.84774	0.164927	0.0222725	0.0203509
KEGG_PATHWAY	hsa04066:HIF-1 signaling pathway	13	2.24525	0.000786088	EGLN1, PFKFB3, IFNGR1, IFNGR2, STAT3, PIK3CD, ENO2, HK2, HK3, MAPK1, IL6R, TLR4, MAPK3	297	96	6879	3.13647	0.181704	0.0222725	0.0203509
KEGG_PATHWAY	hsa05161:Hepatitis B	16	2.76339	0.00136125	MAP2K4, APAF1, STAT3, PTEN, PIK3CD, FOS, MMP9, CDK4, STAT4, MAPK1, E2F3, FADD, RAF1, TLR4, TLR2, MAPK3	297	145	6879	2.55576	0.293446	0.0343851	0.0314186
KEGG_PATHWAY	hsa05162:Measles	15	2.59067	0.00165342	HSPA8, IFNGR1, IFNGR2, STAT3, TNFRSF10C, PIK3CD, CD3G, CD3E, CD3D, CCND2, CDK4, IL2RB, TLR4, SLAMF1, TLR2	297	133	6879	2.61221	0.344246	0.0343851	0.0314186
KEGG_PATHWAY	hsa05212:Pancreatic cancer	10	1.72712	0.00171268	SMAD3, RALB, CDK4, STAT3, MAPK1, PIK3CD, TGFA, E2F3, RAF1, MAPK3	297	65	6879	3.56333	0.354097	0.0343851	0.0314186
KEGG_PATHWAY	hsa04068:FoxO signaling pathway	15	2.59067	0.00177645	GABARAPL1, SMAD3, GADD45A, STAT3, PTEN, PIK3CD, IRS2, MAPK14, SOD2, CCND2, BCL6, MAPK1, RAF1, IL7R, MAPK3	297	134	6879	2.59272	0.364534	0.0343851	0.0314186
KEGG_PATHWAY	hsa04620:Toll-like receptor signaling pathway	13	2.24525	0.00188781	MAP2K4, PIK3CD, FOS, MAPK14, TLR1, CCL5, TLR8, MAPK1, FADD, TLR6, TLR4, TLR2, MAPK3	297	106	6879	2.84058	0.382358	0.0343851	0.0314186
KEGG_PATHWAY	hsa04666:Fc gamma R-mediated phagocytosis	11	1.89983	0.0030638	VASP, PAK1, FCGR2A, NCF1, BIN1, ARPC5L, MAPK1, PIK3CD, RAF1, CRK, MAPK3	297	84	6879	3.03307	0.542725	0.0520847	0.0475911
KEGG_PATHWAY	hsa04915:Estrogen signaling pathway	12	2.07254	0.00334589	HSPA8, HSP90AB1, ADCY4, MAPK1, PIK3CD, ITPR3, FOS, RAF1, MMP9, HSP90B1, FKBP5, MAPK3	297	99	6879	2.80747	0.574561	0.0533251	0.0487245
KEGG_PATHWAY	hsa05200:Pathways in cancer	29	5.00864	0.00556985	RALB, SPI1, CSF3R, HSP90AB1, ADCY4, PTEN, PIK3CD, TGFA, CBL, PTGS2, CSF2RA, HSP90B1, GNG5, MAPK1, E2F3, FADD, MAPK3, ARHGEF11, EGLN1, SMAD3, DAPK2, STAT3, FLT3LG, FOS, MMP9, CDK4, GNB2, RAF1, CRK	297	393	6879	1.70913	0.759319	0.082252	0.0751557
KEGG_PATHWAY	hsa05321:Inflammatory bowel disease (IBD)	9	1.5544	0.00580602	IL18RAP, SMAD3, IFNGR1, IFNGR2, STAT3, STAT4, TLR4, IL18R1, TLR2	297	64	6879	3.2571	0.773464	0.082252	0.0751557
KEGG_PATHWAY	hsa05166:HTLV-I infection	21	3.62694	0.0063485	MAP2K4, XBP1, SPI1, SMAD3, IL1R2, ADCY4, PIK3CD, CD3G, FOS, CD3E, CD3D, ETS2, PPP3CC, CCND2, PTTG1, CDK4, TP53INP1, IL2RB, POLD2, LTA, E2F3	297	254	6879	1.91494	0.802897	0.0852035	0.0778526
KEGG_PATHWAY	hsa05211:Renal cell carcinoma	9	1.5544	0.00699715	EGLN1, PAK1, MAPK1, PIK3CD, TGFA, RAF1, CRK, PAK2, MAPK3	297	66	6879	3.1584	0.833131	0.0892137	0.0815168
KEGG_PATHWAY	hsa05219:Bladder cancer	7	1.20898	0.00760944	CDK4, DAPK2, MAPK1, E2F3, RAF1, MMP9, MAPK3	297	41	6879	3.95442	0.857417	0.0924004	0.0844286
KEGG_PATHWAY	hsa04060:Cytokine-cytokine receptor interaction	20	3.45423	0.00829876	CSF3R, TNFRSF12A, IFNGR1, IL10RB, IFNGR2, IL1R2, OSM, TNFRSF10C, TNFRSF1B, CSF2RA, CXCL16, IL18RAP, CD40LG, CCL5, CXCR3, IL2RB, LTA, IL7R, IL6R, IL18R1	297	243	6879	1.90631	0.880569	0.0961902	0.0878914
KEGG_PATHWAY	hsa00051:Fructose and mannose metabolism	6	1.03627	0.0110437	PFKFB2, HK3, PFKFB4, PFKFB3, AKR1B1, HK2	297	32	6879	4.3428	0.941094	0.122441	0.111877
KEGG_PATHWAY	hsa04012:ErbB signaling pathway	10	1.72712	0.0120734	MAP2K4, PAK1, MAPK1, PIK3CD, TGFA, CBL, RAF1, CRK, PAK2, MAPK3	297	87	6879	2.66225	0.954835	0.12523	0.114426
KEGG_PATHWAY	hsa04145:Phagosome	14	2.41796	0.0122775	ATP6V0B, ITGAM, NCF1, NCF2, NCF4, CTSS, FCAR, FCGR2A, LAMP2, ATP6V1B2, TLR6, TLR4, ATP6V0A1, TLR2	297	150	6879	2.16175	0.957153	0.12523	0.114426
KEGG_PATHWAY	hsa04062:Chemokine signaling pathway	16	2.76339	0.0139093	NCF1, STAT3, ADCY4, PIK3CD, CXCL16, FGR, PREX1, PAK1, GNG5, CCL5, CXCR3, GNB2, MAPK1, RAF1, CRK, MAPK3	297	186	6879	1.9924	0.971894	0.134411	0.122815
KEGG_PATHWAY	hsa05340:Primary immunodeficiency	6	1.03627	0.0142318	CD40LG, CD8A, CD3E, IL7R, CD3D, ADA	297	34	6879	4.08734	0.974143	0.134411	0.122815
KEGG_PATHWAY	hsa05230:Central carbon metabolism in cancer	8	1.38169	0.0193536	HK3, PTEN, MAPK1, PIK3CD, RAF1, SLC16A3, HK2, MAPK3	297	64	6879	2.8952	0.99315	0.170062	0.15539
KEGG_PATHWAY	hsa05145:Toxoplasmosis	11	1.89983	0.019597	HSPA8, CD40LG, IFNGR1, IL10RB, IFNGR2, STAT3, MAPK1, MAPK14, TLR4, TLR2, MAPK3	297	110	6879	2.31616	0.99357	0.170062	0.15539
KEGG_PATHWAY	hsa05034:Alcoholism	15	2.59067	0.0200073	HIST2H2AA3, HDAC4, H2AFY, HIST2H2BE, HIST2H2AC, GNG5, GNB2, HIST1H4H, MAPK1, RAF1, HIST1H2BD, HIST1H2AC, HIST1H3D, HIST1H2BC, MAPK3	297	177	6879	1.96285	0.994221	0.170062	0.15539
KEGG_PATHWAY	hsa05214:Glioma	8	1.38169	0.0209193	CDK4, PTEN, MAPK1, PIK3CD, TGFA, E2F3, RAF1, MAPK3	297	65	6879	2.85066	0.995443	0.172078	0.157232
KEGG_PATHWAY	hsa04630:Jak-STAT signaling pathway	13	2.24525	0.0219796	CSF3R, IFNGR1, IL10RB, IFNGR2, STAT3, OSM, PIK3CD, CSF2RA, CCND2, IL2RB, STAT4, IL7R, IL6R	297	145	6879	2.07656	0.996543	0.17515	0.160039
KEGG_PATHWAY	hsa04917:Prolactin signaling pathway	8	1.38169	0.0321894	CCND2, STAT3, MAPK1, PIK3CD, FOS, RAF1, MAPK14, MAPK3	297	71	6879	2.60976	0.999762	0.241626	0.22078
KEGG_PATHWAY	hsa05223:Non-small cell lung cancer	7	1.20898	0.0322168	CDK4, MAPK1, PIK3CD, TGFA, E2F3, RAF1, MAPK3	297	56	6879	2.8952	0.999764	0.241626	0.22078
KEGG_PATHWAY	hsa05220:Chronic myeloid leukemia	8	1.38169	0.0343973	CDK4, MAPK1, PIK3CD, E2F3, CBL, RAF1, CRK, MAPK3	297	72	6879	2.57351	0.999867	0.247478	0.226127
KEGG_PATHWAY	hsa05215:Prostate cancer	9	1.5544	0.0349381	HSP90AB1, PTEN, MAPK1, PIK3CD, TGFA, E2F3, RAF1, HSP90B1, MAPK3	297	88	6879	2.3688	0.999885	0.247478	0.226127
KEGG_PATHWAY	hsa04370:VEGF signaling pathway	7	1.20898	0.0461968	PPP3CC, MAPK1, PIK3CD, RAF1, MAPK14, PTGS2, MAPK3	297	61	6879	2.65789	0.999994	0.318383	0.290915
