# Supplementary material for: C-X-C motif chemokine 16, modulated by microRNA-545, aggravates myocardial damage and affects the inflammatory responses in myocardial infarction
Source: Hum Genomics. 2021 Feb 26;15:15. doi: 10.1186/s40246-021-00314-7 (PMC7908694; doi:10.1186/s40246-021-00314-7)
Supplement: Supplementary file 2 — Additional file 2: Table S2. Chemokine-related genes, P = 0.016, FDR = 0.155. (XLS 2 kb) [file 40246_2021_314_MOESM2_ESM.xls]

NAME	PROBE	DESCRIPTION<br>(from dataset)	GENE SYMBOL	GENE_TITLE	RANK IN GENE LIST	RANK METRIC SCORE	RUNNING ES	CORE ENRICHMENT
row_0	ADCY4	na	null	null	95	0.326215833	0.019924516	Yes
row_1	IL8	na	null	null	98	0.325839341	0.043503843	Yes
row_2	GNG10	na	null	null	149	0.292609304	0.06276994	Yes
row_3	PREX1	na	null	null	218	0.265026718	0.079320654	Yes
row_4	CXCL16	na	null	null	277	0.247860998	0.095020935	Yes
row_5	GNAI3	na	null	null	298	0.24131386	0.11175037	Yes
row_6	NCF1	na	null	null	324	0.234683171	0.1278004	Yes
row_7	RAF1	na	null	null	388	0.219023302	0.14120887	Yes
row_8	VAV3	na	null	null	492	0.202133358	0.15180726	Yes
row_9	GNB2	na	null	null	537	0.193668023	0.164127	Yes
row_10	STAT3	na	null	null	560	0.190812305	0.17711045	Yes
row_11	PAK1	na	null	null	610	0.1833065	0.18847989	Yes
row_12	PXN	na	null	null	625	0.181799725	0.20112568	Yes
row_13	MAPK3	na	null	null	634	0.181120187	0.2139597	Yes
row_14	MAPK1	na	null	null	644	0.179339677	0.22662485	Yes
row_15	CRK	na	null	null	657	0.177965522	0.23907143	Yes
row_16	GNG5	na	null	null	667	0.177031055	0.25156894	Yes
row_17	GNG2	na	null	null	678	0.175913408	0.26394573	Yes
row_18	SOS2	na	null	null	687	0.17448929	0.27629828	Yes
row_19	CXCR4	na	null	null	716	0.171692252	0.2876559	Yes
row_20	GNB4	na	null	null	772	0.165669084	0.29750717	Yes
row_21	FGR	na	null	null	860	0.154016554	0.3052454	Yes
row_22	JAK2	na	null	null	861	0.153805658	0.3164129	Yes
row_23	PIK3R5	na	null	null	948	0.145788252	0.3235933	Yes
row_24	PLCB2	na	null	null	950	0.145682126	0.33413136	Yes
row_25	GRK6	na	null	null	956	0.145462587	0.34449515	Yes
row_26	GRB2	na	null	null	968	0.144270763	0.3545348	Yes
row_27	GSK3B	na	null	null	982	0.14331153	0.36442566	Yes
row_28	ARRB2	na	null	null	1024	0.14046143	0.37300095	Yes
row_29	PIK3CD	na	null	null	1031	0.139636979	0.38290215	Yes
row_30	CXCL1	na	null	null	1067	0.137401342	0.3914928	Yes
row_31	TIAM2	na	null	null	1106	0.134207293	0.3997328	Yes
row_32	HCK	na	null	null	1201	0.126532987	0.40519837	Yes
row_33	PRKCD	na	null	null	1234	0.124639824	0.4129812	Yes
row_34	VAV1	na	null	null	1269	0.122388408	0.4205214	Yes
row_35	CHUK	na	null	null	1287	0.121108823	0.4286418	Yes
row_36	NFKBIA	na	null	null	1296	0.120474607	0.43707246	Yes
row_37	ADCY2	na	null	null	1371	0.114636309	0.44246608	Yes
row_38	STAT5B	na	null	null	1403	0.112609878	0.44941506	Yes
row_39	ROCK1	na	null	null	1415	0.111850403	0.45710078	Yes
row_40	WAS	na	null	null	1423	0.111506298	0.46491987	Yes
row_41	GNAI2	na	null	null	1670	0.097677901	0.46227217	Yes
row_42	PIK3CB	na	null	null	1717	0.09508799	0.46735504	Yes
row_43	PTK2B	na	null	null	1825	0.090268157	0.46967277	Yes
row_44	RELA	na	null	null	1890	0.087845519	0.4735171	Yes
row_45	GNG7	na	null	null	1902	0.087361097	0.4794247	Yes
row_46	PIK3R3	na	null	null	1963	0.08459194	0.48319113	Yes
