# Supplementary material for: C-X-C motif chemokine 16, modulated by microRNA-545, aggravates myocardial damage and affects the inflammatory responses in myocardial infarction
Source: Hum Genomics. 2021 Feb 26;15:15. doi: 10.1186/s40246-021-00314-7 (PMC7908694; doi:10.1186/s40246-021-00314-7)
Supplement: Supplementary file 3 — Additional file 3: Table S3. Differentially expressed genes (DEGs), P = 0.016, FDR = 0.155. [file 40246_2021_314_MOESM3_ESM.txt]

row.names(tT)	logFC	AveExpr	t	P.Value	adj.P.Val	B	regulated
CEBPD	1.331271714	12.87338979	12.1860734	5.47E-09	9.07E-05	10.58509378	Up-Regulated
MANSC1	1.624046421	8.243061468	10.77280322	2.74E-08	0.000170843	9.199794293	Up-Regulated
LOC642103	1.678735643	8.593450036	10.18686606	5.63E-08	0.000238787	8.565084876	Up-Regulated
ALOX5AP	1.2078205	14.21104382	9.914851262	7.95E-08	0.000251	8.257315048	Up-Regulated
CLEC4E	1.675906971	7.951008729	9.786798607	9.37E-08	0.000251	8.109443017	Up-Regulated
ACSL1	1.612098286	9.978269	9.747085431	9.87E-08	0.000251	8.063188272	Up-Regulated
RNF149	1.117515	10.83151296	9.301593825	1.78E-07	0.000410723	7.531207317	Up-Regulated
SLA	1.277721571	9.782993786	9.210341765	2.01E-07	0.000425754	7.419206085	Up-Regulated
GALNAC4S-6ST	1.013780429	12.03514564	8.893960775	3.10E-07	0.000484827	7.022652011	Up-Regulated
LOC653117	1.681150686	8.021243729	8.825673453	3.41E-07	0.000484827	6.935355215	Up-Regulated
BST1	1.145094471	8.665855336	8.806798533	3.50E-07	0.000484827	6.911117722	Up-Regulated
LILRA2	1.202328643	10.99075061	8.447703326	5.82E-07	0.000635134	6.440933081	Up-Regulated
NOV	1.3632888	7.771388743	8.427034781	5.99E-07	0.000635134	6.413339332	Up-Regulated
IL18R1	2.029458957	8.564185521	8.311790242	7.08E-07	0.000645061	6.258404102	Up-Regulated
IRS2	1.788734814	9.026739164	8.263565483	7.59E-07	0.000645061	6.193025461	Up-Regulated
CSTA	1.153227271	8.045347936	8.234800071	7.92E-07	0.000645061	6.15387396	Up-Regulated
IRAK3	1.431971357	8.951975464	8.156874061	8.88E-07	0.000645061	6.047230903	Up-Regulated
FRAT1	1.192581821	9.148572375	8.095798415	9.72E-07	0.000649666	5.963051675	Up-Regulated
HAL	1.057590814	7.827261364	8.079175839	9.96E-07	0.000649666	5.940050032	Up-Regulated
VNN3	1.699151243	8.390940664	8.056286017	1.03E-06	0.000653614	5.908312041	Up-Regulated
HMGB2	1.365250271	8.725584007	8.025189501	1.08E-06	0.000653614	5.865076006	Up-Regulated
MEGF9	1.263839657	7.485931929	7.948056441	1.21E-06	0.000674627	5.757237588	Up-Regulated
DIRC2	1.003848571	8.971371857	7.740866383	1.66E-06	0.000754138	5.463340642	Up-Regulated
KCNJ15	1.034571457	7.523580014	7.621942268	1.99E-06	0.000844772	5.291834861	Up-Regulated
NFIL3	1.179117657	8.196669671	7.614354709	2.01E-06	0.000844772	5.280822289	Up-Regulated
FOS	1.638083686	9.366746871	7.609244849	2.03E-06	0.000844772	5.273401086	Up-Regulated
SLC22A15	1.213409614	8.029431907	7.580127186	2.12E-06	0.000869316	5.231039427	Up-Regulated
TLR4	1.304876643	9.166738679	7.480758077	2.47E-06	0.000936571	5.085532199	Up-Regulated
MCEMP1	1.753685	10.77234907	7.474388807	2.50E-06	0.000936571	5.076155839	Up-Regulated
RGS2	1.444582714	13.15548679	7.407947757	2.77E-06	0.000978389	4.977987477	Up-Regulated
HMFN0839	1.184920286	9.379636429	7.28025347	3.39E-06	0.001118573	4.787469273	Up-Regulated
HECW2	1.292956371	7.249846029	7.065019162	4.77E-06	0.001364699	4.460801163	Up-Regulated
FLJ22662	1.142143286	12.3203825	6.992662574	5.37E-06	0.001373373	4.349409881	Up-Regulated
C20orf3	1.075533643	9.90095375	6.897472192	6.27E-06	0.001483745	4.201653897	Up-Regulated
STX3A	1.269443714	10.35161529	6.838708753	6.90E-06	0.001539456	4.109750626	Up-Regulated
IL1R2	1.300184929	7.995027964	6.760592203	7.85E-06	0.001657908	3.986762775	Up-Regulated
LMNB1	1.223517429	8.3197165	6.75752254	7.89E-06	0.001657908	3.981910779	Up-Regulated
B4GALT5	1.235549286	10.68936379	6.737097247	8.16E-06	0.001681397	3.949589242	Up-Regulated
GPR97	1.624948579	8.501679404	6.57275386	1.07E-05	0.001981731	3.687199375	Up-Regulated
FKBP5	1.411722	10.38627857	6.540163818	1.13E-05	0.002066222	3.634673619	Up-Regulated
CYP4F3	1.041297171	8.344483793	6.509062417	1.19E-05	0.002066222	3.584394965	Up-Regulated
PYGL	1.394143714	10.06695871	6.496100369	1.22E-05	0.002069675	3.563396589	Up-Regulated
VNN2	1.478214714	11.35257021	6.472236015	1.27E-05	0.002112598	3.524669087	Up-Regulated
TM6SF1	1.092015757	9.093889836	6.3920895	1.46E-05	0.00223975	3.393965562	Up-Regulated
HSDL2	1.006545629	8.355872114	6.353021683	1.56E-05	0.00226191	3.329895847	Up-Regulated
MOSC1	1.879211	10.11247793	6.298431232	1.71E-05	0.002401018	3.239977282	Up-Regulated
CPD	1.193981571	9.334259071	6.293291686	1.72E-05	0.002401018	3.231488144	Up-Regulated
CEACAM4	1.279254657	8.068647814	6.233006037	1.91E-05	0.002526977	3.131610365	Up-Regulated
PILRA	1.039976429	9.907605643	6.20528492	2.01E-05	0.002578132	3.085496835	Up-Regulated
RBP7	1.166573429	9.169715429	6.098267496	2.41E-05	0.002857545	2.906373794	Up-Regulated
C13orf18	1.159137893	8.870660232	6.083768162	2.48E-05	0.002877205	2.881970827	Up-Regulated
TGFA	1.000359321	7.545537168	6.058814391	2.59E-05	0.002951496	2.839897711	Up-Regulated
PLAUR	1.213664571	9.028116429	6.043324099	2.66E-05	0.002992332	2.813732801	Up-Regulated
HIP1	1.230406743	8.061546414	6.03360638	2.70E-05	0.002994281	2.797299835	Up-Regulated
BCL3	1.012556714	9.4356925	5.988304246	2.93E-05	0.003116355	2.720503471	Up-Regulated
ATP6V0B	1.027095357	10.736614	5.857585762	3.69E-05	0.003609195	2.49717083	Up-Regulated
DUSP1	1.517304643	12.85465396	5.851331795	3.73E-05	0.003621667	2.486421498	Up-Regulated
CKAP4	1.264123143	11.00665314	5.835017458	3.84E-05	0.003686079	2.458352802	Up-Regulated
MMP9	3.165649429	11.324267	5.793736243	4.13E-05	0.003795651	2.38715105	Up-Regulated
SIPA1L2	1.330500014	8.329933279	5.748311012	4.48E-05	0.004005699	2.308508245	Up-Regulated
LTB4R	1.3409904	8.382094943	5.733405736	4.60E-05	0.004054633	2.28263659	Up-Regulated
HIST1H4H	1.332319843	8.338664936	5.720160678	4.71E-05	0.004088658	2.259619025	Up-Regulated
ABHD5	1.2256478	8.890421386	5.62028647	5.64E-05	0.00456403	2.085222763	Up-Regulated
RRAGD	1.1366215	9.640658964	5.619627531	5.65E-05	0.00456403	2.084067291	Up-Regulated
TGM3	1.610271629	7.955872057	5.615028638	5.70E-05	0.004587603	2.076001212	Up-Regulated
C5AR1	1.1022515	11.35168004	5.601568107	5.84E-05	0.004602764	2.052374816	Up-Regulated
AQP9	1.054557429	13.36043486	5.59446059	5.91E-05	0.004629854	2.039888801	Up-Regulated
PADI4	1.845429	12.35114007	5.541048082	6.52E-05	0.004993908	1.945822498	Up-Regulated
CRISPLD2	1.647243357	10.86645932	5.512462531	6.87E-05	0.005167459	1.895310198	Up-Regulated
MXD1	1.029168	12.33611686	5.506074305	6.95E-05	0.005194589	1.88400576	Up-Regulated
PANX2	1.521115571	9.195173929	5.498584984	7.04E-05	0.005237981	1.870745389	Up-Regulated
LOC652878	1.069386	9.625698214	5.474870274	7.35E-05	0.005365343	1.828703799	Up-Regulated
S100A12	1.539724071	10.49808904	5.47022557	7.42E-05	0.005385951	1.820460219	Up-Regulated
BPI	1.022956914	7.5081442	5.458593524	7.58E-05	0.005460134	1.799801756	Up-Regulated
LOC654053	1.179693443	7.612496707	5.445984737	7.75E-05	0.005555759	1.777386834	Up-Regulated
CXCL16	1.066283571	10.75485607	5.411228849	8.26E-05	0.005787097	1.715483681	Up-Regulated
TLR8	1.031388	9.583884	5.38711848	8.64E-05	0.005875569	1.672440803	Up-Regulated
FCAR	1.331105671	8.218586164	5.373568012	8.86E-05	0.005986611	1.648214027	Up-Regulated
VMD2	1.035335571	9.384233214	5.345628082	9.32E-05	0.006109922	1.598179266	Up-Regulated
NCF4	1.279879286	9.589206071	5.247250437	0.000111882	0.006824803	1.421143234	Up-Regulated
TMEM91	1.069113	10.7923855	5.219537236	0.000117802	0.007002075	1.371032335	Up-Regulated
USP10	1.361717143	9.958739286	5.144326754	0.000135565	0.007715362	1.234515367	Up-Regulated
ARG1	2.297344586	7.971252893	5.067884893	0.000156481	0.008561027	1.094994811	Up-Regulated
NRBF2	1.116368	10.37785014	5.047223534	0.00016269	0.008713317	1.057153262	Up-Regulated
FPRL1	1.298547786	10.14090957	4.959338807	0.000192087	0.009623782	0.895582016	Up-Regulated
MYADM	1.057552071	7.871810679	4.93987068	0.000199312	0.009854937	0.859659463	Up-Regulated
C1QR1	1.107604143	11.39007207	4.939373352	0.0001995	0.009854937	0.858741179	Up-Regulated
ST6GALNAC2	1.122392329	7.352964921	4.937632512	0.000200161	0.009866127	0.855526584	Up-Regulated
NDST1	1.228377657	8.078011029	4.912549275	0.000209929	0.010193666	0.80916698	Up-Regulated
C19orf35	1.071196443	7.48962945	4.893817559	0.000217545	0.010325291	0.774496138	Up-Regulated
GPR177	1.028962757	8.12763105	4.893148767	0.000217822	0.010325291	0.773257468	Up-Regulated
ZDHHC18	1.039892857	11.19496371	4.892837142	0.000217951	0.010325291	0.77268029	Up-Regulated
CD55	1.275806743	9.525532771	4.860766056	0.000231686	0.010600902	0.713216746	Up-Regulated
TSC22D3	1.114317571	9.007192643	4.858395047	0.000232737	0.010613493	0.708815702	Up-Regulated
C12orf35	1.017949929	9.462228607	4.825929846	0.000247623	0.01093147	0.648486713	Up-Regulated
CHST13	1.158938857	9.662140143	4.771468217	0.000274841	0.01161753	0.547004161	Up-Regulated
HIST1H2BD	1.121835443	8.93294435	4.767924436	0.000276716	0.011650176	0.540388849	Up-Regulated
KIAA0319L	1.004186836	8.404303868	4.66972508	0.000334268	0.013288818	0.356512485	Up-Regulated
EMR3	1.051418543	9.255899157	4.656405745	0.000342974	0.013529308	0.331490211	Up-Regulated
NALP12	1.259282414	9.070326507	4.653935151	0.000344614	0.013529308	0.326846738	Up-Regulated
ECHDC3	1.875256829	8.428582543	4.64545969	0.000350304	0.013668296	0.310912148	Up-Regulated
CLEC4D	1.563777829	7.376039829	4.637613398	0.000355657	0.013834734	0.296153585	Up-Regulated
TREM1	1.134847557	8.217591321	4.618159392	0.000369296	0.014108419	0.259533116	Up-Regulated
LOC652616	1.330148429	9.717891357	4.544225975	0.000426237	0.01544655	0.120000498	Up-Regulated
PGLYRP1	1.886529	10.3074485	4.521698364	0.000445326	0.015867077	0.077374545	Up-Regulated
HIST2H2AA3	1.012636071	11.24263332	4.494186322	0.000469836	0.016395909	0.025249489	Up-Regulated
GCA	1.285281143	12.51401171	4.443420704	0.000518764	0.017468001	-0.071122895	Up-Regulated
NCF1C	1.132326	12.40150214	4.434782086	0.000527597	0.017568972	-0.087546284	Up-Regulated
LRG1	1.048835786	10.23747339	4.434089235	0.000528312	0.017568972	-0.088863802	Up-Regulated
ROPN1L	1.532129714	9.414322286	4.405388147	0.000558827	0.018208022	-0.143479855	Up-Regulated
NCF1	1.194178643	12.72117796	4.396781619	0.000568325	0.018327146	-0.159871886	Up-Regulated
CA4	1.852039986	9.941843864	4.396713305	0.000568401	0.018327146	-0.160002024	Up-Regulated
PBEF1	1.607282286	10.03754471	4.38362324	0.000583168	0.018614544	-0.184946074	Up-Regulated
LOC283547	1.172878971	7.005144029	4.379243211	0.000588196	0.018728057	-0.193295891	Up-Regulated
FPR1	1.036980714	13.9692195	4.367778476	0.00060157	0.018940528	-0.215159459	Up-Regulated
IL18RAP	1.175675714	10.91134214	4.355279799	0.000616506	0.01915007	-0.239007692	Up-Regulated
PROK2	1.294448286	12.80885457	4.331863194	0.000645519	0.019699698	-0.28372367	Up-Regulated
LOC349114	1.148356857	10.64016943	4.307792882	0.000676803	0.020366358	-0.329735441	Up-Regulated
FLJ25084	1.002591686	8.234996871	4.299338351	0.000688157	0.020604087	-0.34590795	Up-Regulated
SIGLEC5	1.235165929	9.087080679	4.252903455	0.000754083	0.021874418	-0.434833059	Up-Regulated
Rgr	1.080275143	10.24456529	4.235419788	0.00078055	0.022412179	-0.468358029	Up-Regulated
CDA	1.369223714	11.01486457	4.206309667	0.000826744	0.023214535	-0.524226787	Up-Regulated
IL8RA	1.137087786	10.90729282	4.161228647	0.000903865	0.024566597	-0.610865582	Up-Regulated
EGFL5	1.0621257	8.008624164	4.140507828	0.000941741	0.025379121	-0.650733881	Up-Regulated
SAP30	1.163012843	7.681860864	4.129059247	0.000963359	0.025529012	-0.672773699	Up-Regulated
LENG4	1.106966143	11.23354907	4.127254388	0.000966813	0.025567277	-0.676249019	Up-Regulated
CD58	1.023552679	9.199546839	4.093783947	0.001033206	0.026888505	-0.74073418	Up-Regulated
TLR2	1.0347469	7.70323145	4.061082603	0.001102569	0.027744167	-0.803802044	Up-Regulated
HIST2H2BE	1.130823343	8.923188114	4.049551167	0.001128145	0.02813726	-0.826056056	Up-Regulated
ANPEP	1.159952786	10.66317089	4.013805673	0.001211333	0.029182116	-0.895085089	Up-Regulated
CECR6	1.216878086	8.427994529	3.953797747	0.001365286	0.03132013	-1.011110204	Up-Regulated
F5	1.003586943	8.314591957	3.925555841	0.001444489	0.032291556	-1.065771359	Up-Regulated
CMTM2	1.047915143	12.666506	3.903881061	0.001508429	0.033106444	-1.107743739	Up-Regulated
LOC441268	1.4716141	9.21937095	3.903070157	0.001510877	0.033106547	-1.109314369	Up-Regulated
PELI1	1.2560165	10.15789732	3.885657843	0.001564408	0.033756191	-1.143045804	Up-Regulated
TCN1	1.287116743	8.7622742	3.881857981	0.001576344	0.033927408	-1.15040838	Up-Regulated
NCF1B	1.119423957	9.02545445	3.865272052	0.001629534	0.034558557	-1.182550801	Up-Regulated
LILRA5	1.161621714	10.78374571	3.853309042	0.001669026	0.035178154	-1.205739802	Up-Regulated
LOC642342	1.429627243	7.886185136	3.843648019	0.001701627	0.035541368	-1.224469835	Up-Regulated
DYSF	1.422904571	11.66582371	3.843061368	0.001703627	0.035553957	-1.225607275	Up-Regulated
ORF1-FL49	1.125046929	9.954141964	3.823831117	0.001770533	0.036442031	-1.262897639	Up-Regulated
TMEM71	1.049845857	11.79498107	3.797685268	0.001865793	0.037752411	-1.313613841	Up-Regulated
LOC399744	1.107816143	9.705417429	3.775157823	0.001952026	0.038705791	-1.357323829	Up-Regulated
FBXL13	1.3053402	7.6451036	3.736914993	0.002107757	0.040499509	-1.431548218	Up-Regulated
CAMP	1.731777	10.72531464	3.693152535	0.002301453	0.042674169	-1.516510143	Up-Regulated
SLC22A4	1.027876643	8.893231607	3.600910608	0.002770673	0.047754691	-1.695622922	Up-Regulated
NQO2	1.016163186	8.631706693	3.577096449	0.002906758	0.049484362	-1.7418599	Up-Regulated
