# Supplementary material for: C-X-C motif chemokine 16, modulated by microRNA-545, aggravates myocardial damage and affects the inflammatory responses in myocardial infarction
Source: Hum Genomics. 2021 Feb 26;15:15. doi: 10.1186/s40246-021-00314-7 (PMC7908694; doi:10.1186/s40246-021-00314-7)
Supplement: Supplementary file 4 — Additional file 4. [file 40246_2021_314_MOESM4_ESM.txt]

US	[C]	UK	[C]
-----
among	2	amongst	0
analyzed	7	analysed	0
analyzes	0	analyses	3
fetal	2	foetal	0
harboring	1	harbouring	0
labeling	1	labelling	0
normalized	1	normalised	0
oxidized	1	oxidised	0
remodeling	2	remodelling	0
signaling	4	signalling	0
synthesize	1	synthesise	0
synthesized	1	synthesised	0
tumor	1	tumour	0
utilized	4	utilised	0
while	7	whilst	0
-----
